# Supplementary material for: Reliability of qualitative occlusal tooth wear evaluation using an intraoral scanner: A pilot study
Source: PLoS One. 2021 Mar 25;16(3):e0249119. doi: 10.1371/journal.pone.0249119 (PMC7993778; doi:10.1371/journal.pone.0249119)
Supplement: S3 File — (XLSX) [file pone.0249119.s003.xlsx]

## Sheet: Clinical exam
Patient		15	14	13	12	11	21	22	23	24	25	35	34	33	32	31	41	42	43	44	45	E.N	Média
#1	Ex. 1	1	1	2	2	2	2	1	2	2	1	1	1	2	3	3	2	2	2	2	1		1.75
	Ex. 2	1	2	2	2	2	2	1	2	1	1	1	2	2	3	3	2	2	1	2	2		1.8
#2	Ex. 1	1	2	2	2	2	3	1	3	2	1	1	1	3	2	3	3	3	2	2	1	4	2.09
	Ex. 2	2	2	2	2	2	3	2	2	1	1	1	2	3	3	3	3	3	2	2	1	4	2.19
#3	Ex. 1	2	2	2	3	2	2	2	2	2	2	2	2	2	2	3	3	2	2	2	2		2.15
	Ex. 2	2	2	2	3	2	2	2	2	2	2	2	2	2	2	3	3	2	2	2	2		2.15
#4	Ex. 1	1	x	3	2	2	2	2	3	x	2	1	x	3	3	2	3	2	3	x	1		2.18
	Ex. 2	1	x	3	2	2	2	2	3	x	2	1	x	3	3	2	3	2	3	x	1		2.18
#5	Ex. 1	1	2	2	2	2	2	2	2	2	2	1	1	2	2	3	3	3	2	1	0		1.85
	Ex. 2	1	1	2	3	2	2	2	2	1	1	1	1	3	3	3	3	3	2	1	1		1.9
#6	Ex. 1	1	1	2	2	3	2	2	2	2	1	1	2	2	3	3	4	2	2	3	1		2.05
	Ex. 2	1	1	2	2	3	3	2	2	2	1	1	2	2	3	4	4	2	2	2	1		2.1
#7	Ex. 1	1	1	3	2	2	2	2	2	2	1	1	2	2	3	4	4	2	2	2	1		2.05
	Ex. 2	1	1	3	2	3	2	2	2	2	1	1	2	2	3	4	4	3	2	2	1		2.15
#8	Ex. 1	1	1	3	2	2	x	2	2	1	1	1	1	2	2	2	2	2	2	1	1		1.63
	Ex. 2	1	1	3	2	2	x	2	3	1	1	1	1	2	2	2	2	2	2	1	1		1.68
#9	Ex. 1	2	x	1	1	2	2	1	1	x	1	1	x	1	2	2	2	2	2	x	1		1.5
	Ex. 2	2	x	2	1	2	2	2	2	x	1	1	x	2	2	2	2	2	2	x	1		1.75
#10	Ex. 1	1	0	2	2	1	1	2	3	2	0	1	2	2	2	2	2	2	2	2	0		1.55
	Ex. 2	1	1	2	2	2	2	2	3	2	1	1	2	2	2	2	3	2	2	2	1		1.85
#11	Ex.1	1	x	2	1	2	2	2	2	1	1	1	1	2	2	2	2	2	2	1	1		1.578
	Ex.2	1	x	3	2	2	2	2	2	1	1	1	1	2	2	3	3	2	2	1	1		1.789
#12	Ex. 1	1	1	1	1	1	1	1	1	1	1	1	1	1	1	2	2	1	1	1	2		1.15
	Ex. 2	1	1	1	1	1	2	1	1	1	1	1	0	1	1	1	2	1	1	1	1		1.05
#13	Ex. 1	1	1	2	2	2	2	2	2	1	1	1	1	1	2	2	2	1	2	1	1		1.5
	Ex. 2	1	1	1	2	2	2	1	2	1	2	1	1	2	2	2	2	1	2	1	1		1.5
#14	Ex. 1	1	1	2	2	2	2	2	2	1	1	1	1	1	2	2	2	2	2	1	1		1.55
	Ex. 2	1	1	1	2	2	2	2	2	1	1	1	2	2	2	2	2	2	2	1	1		1.6
#15	Ex. 1	1	1	1	1	2	1	1	1	1	2	1	1	1	2	2	2	2	2	2	1		1.4
	Ex. 2	1	1	1	1	1	1	1	1	1	2	1	2	1	1	2	2	2	1	1	1		1.25
#16	Ex. 1	1	2	2	2	1	1	1	2	2	1	0	1	1	1	2	2	2	1	0	1		1.3
	Ex. 2	1	2	2	1	1	1	1	2	1	1	0	1	1	2	2	2	2	1	0	1		1.25
#17	Ex. 1	1	2	2	1	1	2	2	2	2	1	1	1	2	1	2	2	1	2	2	1		1.55
	Ex. 2	1	2	2	1	1	2	2	2	2	1	1	1	2	1	2	2	1	2	1	1		1.5
#18	Ex. 1	1	1	2	1	2	2	1	2	1	1	1	1	2	2	2	2	2	2	1	1		1.5
	Ex. 2	1	1	2	1	2	2	1	2	1	1	1	1	2	2	2	2	2	2	1	1		1.5

## Sheet: Ex 1 individual teeth
Examiner 1	13	23	33	32	31	41	42	43
	2	2	2	3	3	2	2	2
	2	3	3	2	3	3	3	2
	2	2	2	2	3	3	2	2
	3	3	3	3	2	3	2	3
	2	2	2	2	3	3	3	2
	2	2	2	3	3	4	2	2
	3	2	2	3	4	4	2	2
	3	2	2	2	2	2	2	2
	1	1	1	2	2	2	2	2
	2	3	2	2	2	2	2	2
	2	2	2	2	2	2	2	2
	1	1	1	1	2	2	1	1
	2	2	1	2	2	2	1	2
	2	2	1	2	2	2	2	2
	1	1	1	2	2	2	2	2
	2	2	1	1	2	2	2	1
	2	2	2	1	2	2	1	2
	2	2	2	2	2	2	2	2

## Sheet: Ex 2 individual teeth
Examiner 2	13	23	33	32	31	41	42	43
	2	2	2	3	3	2	2	1
	2	2	3	3	3	3	3	2
	2	2	2	2	3	3	2	2
	3	3	3	3	2	3	2	3
	2	2	3	3	3	3	3	2
	2	2	2	3	4	4	2	2
	3	2	2	3	4	4	3	2
	3	3	2	2	2	2	2	2
	2	2	2	2	2	2	2	2
	2	3	2	2	2	3	2	2
	3	2	2	2	3	3	2	2
	1	1	1	1	1	2	1	1
	1	2	2	2	2	2	1	2
	1	2	2	2	2	2	2	2
	1	1	1	1	2	2	2	1
	2	2	1	2	2	2	2	1
	2	2	2	1	2	2	1	2
	2	2	2	2	2	2	2	2

## Sheet: Ex 1 and 2 individual teeth
Examiner 1	13	23	33	32	31	41	42	43		Examiner 2 2	13	23	33	32	31	41	42	43
	2	2	2	3	3	2	2	2			2	2	2	3	3	2	2	1
	2	3	3	2	3	3	3	2			2	2	3	3	3	3	3	2
	2	2	2	2	3	3	2	2			2	2	2	2	3	3	2	2
	3	3	3	3	2	3	2	3			3	3	3	3	2	3	2	3
	2	2	2	2	3	3	3	2			2	2	3	3	3	3	3	2
	2	2	2	3	3	4	2	2			2	2	2	3	4	4	2	2
	3	2	2	3	4	4	2	2			3	2	2	3	4	4	3	2
	3	2	2	2	2	2	2	2			3	3	2	2	2	2	2	2
	1	1	1	2	2	2	2	2			2	2	2	2	2	2	2	2
	2	3	2	2	2	2	2	2			2	3	2	2	2	3	2	2
	2	2	2	2	2	2	2	2			3	2	2	2	3	3	2	2
	1	1	1	1	2	2	1	1			1	1	1	1	1	2	1	1
	2	2	1	2	2	2	1	2			1	2	2	2	2	2	1	2
	2	2	1	2	2	2	2	2			1	2	2	2	2	2	2	2
	1	1	1	2	2	2	2	2			1	1	1	1	2	2	2	1
	2	2	1	1	2	2	2	1			2	2	1	2	2	2	2	1
	2	2	2	1	2	2	1	2			2	2	2	1	2	2	1	2
	2	2	2	2	2	2	2	2			2	2	2	2	2	2	2	2

## Sheet: Ex 1 and 2 individual teeth 2
		13	13	23	23	33	33	32	32	31	31	41	41	42	42	43	43
		2	2	2	2	2	2	3	3	3	3	2	2	2	2	2	1
		2	2	3	2	3	3	2	3	3	3	3	3	3	3	2	2
		2	2	2	2	2	2	2	2	3	3	3	3	2	2	2	2
		3	3	3	3	3	3	3	3	2	2	3	3	2	2	3	3
		2	2	2	2	2	3	2	3	3	3	3	3	3	3	2	2
		2	2	2	2	2	2	3	3	3	4	4	4	2	2	2	2
		3	3	2	2	2	2	3	3	4	4	4	4	2	3	2	2
		3	3	2	3	2	2	2	2	2	2	2	2	2	2	2	2
		1	2	1	2	1	2	2	2	2	2	2	2	2	2	2	2
		2	2	3	3	2	2	2	2	2	2	2	3	2	2	2	2
		2	3	2	2	2	2	2	2	2	3	2	3	2	2	2	2
		1	1	1	1	1	1	1	1	2	1	2	2	1	1	1	1
		2	1	2	2	1	2	2	2	2	2	2	2	1	1	2	2
		2	1	2	2	1	2	2	2	2	2	2	2	2	2	2	2
		1	1	1	1	1	1	2	1	2	2	2	2	2	2	2	1
		2	2	2	2	1	1	1	2	2	2	2	2	2	2	1	1
		2	2	2	2	2	2	1	1	2	2	2	2	1	1	2	2
		2	2	2	2	2	2	2	2	2	2	2	2	2	2	2	2

## Sheet: Kappa ex 1 and 2
KAPPA
Examiner 1	Examiner 2
	0	1	2	3	4
0	0	0	0	0	0
1	0	14	6	0	0
2	0	6	82	9	0
3	0	0	1	22	1
4	0	0	0	0	3
